# Supplementary material for: Predictive value of RAD51 on the survival and drug responsiveness of ovarian cancer
Source: Cancer Cell Int. 2021 May 5;21:249. doi: 10.1186/s12935-021-01953-5 (PMC8097773; doi:10.1186/s12935-021-01953-5)
Supplement: Supplementary file 5 — Additional file 5: Table S1. Genes correlated with RAD51 in UALCAN. [file 12935_2021_1953_MOESM5_ESM.xlsx]

## Sheet: Sheet1
Genes correlated with RAD51	Pearson's correlation coefficient
C15orf23	0.76
NUSAP1	0.75
OIP5	0.71
BUB1B	0.71
ARHGAP11A	0.65
CDCA5	0.62
HYLS1	0.6
KIF4A	0.59
C11orf82	0.59
RACGAP1	0.58
MELK	0.58
CDK1	0.58
CENPI	0.57
CASC5	0.57
CHEK1	0.57
KPNA2	0.56
BUB1	0.56
FAM54A	0.55
CDC25C	0.55
MCM4	0.55
DHRS2	0.55
KIF2C	0.55
CCNB2	0.54
POLA2	0.54
ERCC6L	0.54
C15orf62	0.54
NCAPH	0.54
STIL	0.54
UBE2C	0.54
SGK196	0.54
GCHFR	0.53
AURKA	0.53
ECT2	0.53
SGOL1	0.52
NEK2	0.52
CENPA	0.52
PRR11	0.52
FAM83D	0.52
TTK	0.51
ANLN	0.51
EXO1	0.51
C13orf34	0.51
C9orf100	0.51
CKAP2L	0.51
TPX2	0.51
CDC6	0.51
INCENP	0.5
SMC4	0.5
FANCD2	0.49
KIF23	0.49
FOXM1	0.49
KIF18B	0.49
TOP2A	0.49
PLK1	0.49
SKA3	0.48
MYBL2	0.48
MND1	0.48
DNA2	0.48
HAUS2	0.48
CCNA2	0.48
FAM72D	0.48
NDC80	0.48
DEPDC1	0.48
PLK4	0.48
KIF18A	0.48
ESPL1	0.47
RRM2	0.47
RNF26	0.47
H2AFX	0.47
SSRP1	0.47
ZWINT	0.47
CEP55	0.47
KIFC1	0.47
ORC1L	0.47
CENPO	0.47
NEIL3	0.47
FEN1	0.47
NUF2	0.46
FAM72A	0.46
GAS2L3	0.46
E2F7	0.46
XRCC2	0.46
AURKB	0.46
TUBA1C	0.46
CSTF2	0.46
C1orf135	0.46
GINS3	0.46
RAD54L	0.46
DLGAP5	0.46
C17orf53	0.45
TROAP	0.45
POLQ	0.45
GPSM2	0.45
CCNB1	0.45
FOXRED1	0.45
MASTL	0.45
GINS1	0.45
GSG2	0.45
RAD51AP1	0.45
TK1	0.45
CDCA2	0.44
RFC4	0.44
B3GALNT1	0.44
MKI67	0.44
DONSON	0.44
DTL	0.44
NCAPG	0.44
PRC1	0.44
KIF11	0.44
FNTA	0.44
ZW10	0.44
FAM64A	0.44
POC1A	0.44
GTSE1	0.44
DEPDC1B	0.44
LOC729082	0.44
RAD54B	0.44
KIAA0101	0.44
SGOL2	0.44
FBXO5	0.43
POLR2D	0.43
PKMYT1	0.43
DSN1	0.43
DSCC1	0.43
E2F1	0.43
CDCA3	0.43
KIF14	0.43
CCNF	0.43
ASF1B	0.43
KIF15	0.43
HJURP	0.43
C15orf42	0.43
ESCO2	0.43
FANCG	0.43
ASPM	0.43
FANCI	0.43
DNAJC9	0.42
KIAA1524	0.42
WDR76	0.42
RCC1	0.42
E2F8	0.42
CHORDC1	0.42
DBF4	0.42
CDC20	0.42
NCAPD3	0.42
CENPE	0.42
EPR1	0.42
BRCA1	0.42
KIF24	0.42
BLM	0.42
ZNF367	0.42
FANCB	0.42
MCM10	0.42
MCM2	0.42
SCML2	0.42
CENPL	0.41
CDC45	0.41
CCDC137	0.41
PHF19	0.41
AQR	0.41
SPC25	0.41
FANCC	0.41
UBE2T	0.41
MCM7	0.41
H2AFV	0.41
RDX	0.41
C12orf48	0.41
BRI3BP	0.41
RFWD3	0.41
BUB3	0.41
PBK	0.41
TRIP13	0.41
CHAF1A	0.41
STIP1	0.41
EIF1AD	0.41
USP13	0.41
SHCBP1	0.41
RPUSD2	0.4
EZH2	0.4
HMGB2	0.4
TMEM48	0.4
HOOK3	0.4
TIMELESS	0.4
KIF20B	0.4
PRIM1	0.4
SKA1	0.4
SMC2	0.4
TRIM59	0.4
CCDC87	0.4
MTMR2	0.4
MLF1IP	0.4
SAE1	0.4
UBE2V2	0.4
HNRNPL	0.4
MYBL1	0.4
ZWILCH	0.4
CDK2AP2	0.39
TMPO	0.39
CIT	0.39
CHAF1B	0.39
SLC35D2	0.39
IFT46	0.39
CEP78	0.39
WDR67	0.39
CEP152	0.39
DSCR6	0.39
CEP57	0.39
WDR62	0.39
GINS2	0.39
LRRC34	0.39
VPS18	0.39
NDE1	0.39
C5orf34	0.39
SFRS1	0.39
RTF1	0.39
KPNA4	0.39
MFAP1	0.39
XK	0.39
CDK2	0.39
CDC25A	0.39
CCDC15	0.39
CENPM	0.39
CENPF	0.39
PSMD2	0.39
NAE1	0.39
EME1	0.39
TUBA1B	0.39
NCAPG2	0.39
ATAD2	0.39
TRAIP	0.38
LMNB1	0.38
SPIN4	0.38
CDCA7	0.38
CKAP5	0.38
BIRC5	0.38
LRRC57	0.38
CKS1B	0.38
KIF20A	0.38
LMNB2	0.38
KIAA1731	0.38
LOC81691	0.38
GART	0.38
CDCA8	0.38
TAF5	0.38
DNMT3B	0.38
PRKDC	0.38
RBM14	0.38
KDELC2	0.38
C21orf45	0.38
SKA2	0.38
FAM98B	0.38
PCTP	0.38
INTS7	0.37
PKN3	0.37
CDT1	0.37
CLSPN	0.37
RFC3	0.37
MCM3	0.37
CHEK2	0.37
DAK	0.37
CENPK	0.37
CTDSPL2	0.37
PTBP1	0.37
FANCA	0.37
PFN4	0.37
FAM82A2	0.37
LOC100128191	0.37
DUT	0.37
GGH	0.37
ARL6IP1	0.37
GEN1	0.37
MTA2	0.37
DBF4B	0.37
MCM6	0.37
FAM76B	0.37
LCMT2	0.37
ACTL6A	0.37
E2F4	0.36
KDM4D	0.36
CSE1L	0.36
KRR1	0.36
POLD3	0.36
MRE11A	0.36
CKAP2	0.36
PARL	0.36
RRM1	0.36
ORC6L	0.36
EED	0.36
C13orf27	0.36
POLD1	0.36
ZNF77	0.36
FAM72B	0.36
RAB38	0.36
NCAPD2	0.36
DTYMK	0.36
BUD13	0.36
SLC37A4	0.36
WDHD1	0.36
RAD21	0.36
SKP2	0.36
SF3B2	0.36
CLP1	0.36
SFRS3	0.36
TMEM194A	0.36
NUP85	0.35
CCDC21	0.35
LBR	0.35
EFTUD2	0.35
SMC1A	0.35
CDKN3	0.35
SUV39H2	0.35
CLPB	0.35
GABPB1	0.35
CCAR1	0.35
CIAPIN1	0.35
HELLS	0.35
CYP27B1	0.35
C11orf84	0.35
PSMD7	0.35
MAD2L1	0.35
PSMD12	0.35
PSRC1	0.35
NUP155	0.35
DHFR	0.35
PDSS1	0.35
HNRNPA2B1	0.35
C9orf40	0.35
RELT	0.35
NRARP	0.35
BRCA2	0.35
PATL1	0.35
BARD1	0.35
IQGAP3	0.35
SNRNP40	0.35
RPAP1	0.34
TUBGCP5	0.34
NUP93	0.34
LSG1	0.34
CEP76	0.34
FADS1	0.34
SAC3D1	0.34
CCDC138	0.34
MSH2	0.34
CHAC2	0.34
KHDC1	0.34
MYNN	0.34
ZNF788	0.34
PPP1CA	0.34
LOC254559	0.34
MORF4L2	0.34
MAP6D1	0.34
C2orf29	0.34
POLE	0.34
CENPN	0.34
CCDC82	0.34
HSPA8	0.34
PRIM2	0.34
TOPBP1	0.34
LOC399815	0.34
MUS81	0.34
SPAG5	0.34
GMEB1	0.34
DARS2	0.34
RBL1	0.34
NOL11	0.34
TACC3	0.34
PHTF1	0.34
C16orf75	0.34
LIN54	0.34
ADAL	0.34
ALG3	0.34
CYB5B	0.33
GINS4	0.33
ANP32B	0.33
GPR19	0.33
GLA	0.33
PTTG1	0.33
FAM111B	0.33
PRPF19	0.33
PAK6	0.33
ERI2	0.33
DPP3	0.33
C4orf21	0.33
MTG1	0.33
CCDC99	0.33
CDC7	0.33
MARS	0.33
RANGAP1	0.33
CHRNA5	0.33
ACOT7	0.33
USP28	0.33
HAUS8	0.33
ST3GAL2	0.33
RNASEH2A	0.33
FANCM	0.33
C6orf167	0.33
PDRG1	0.33
PRPSAP1	0.33
SFRS7	0.33
NASP	0.33
PIF1	0.33
TUBGCP4	0.33
H2AFZ	0.33
ZNF492	0.33
PSMC3IP	0.33
DCLRE1A	0.33
PCGF6	0.33
MTBP	0.33
ODF2	0.33
DNMT1	0.33
POLE2	0.33
DCUN1D5	0.32
C11orf57	0.32
EIF3J	0.32
APLF	0.32
RTKN2	0.32
HNRNPR	0.32
EXOSC3	0.32
PPIL5	0.32
KIAA1841	0.32
C19orf40	0.32
HNRNPM	0.32
VRK1	0.32
EHD4	0.32
FAM118B	0.32
C14orf106	0.32
RNF168	0.32
RFC2	0.32
TMEM138	0.32
REEP4	0.32
C2orf44	0.32
C1orf112	0.32
LGALS7B	0.32
LIN9	0.32
E2F2	0.32
CCT6A	0.32
C8orf45	0.32
PPP1R8	0.32
CWF19L1	0.32
FBXO45	0.32
PNO1	0.32
NUDCD1	0.32
DLEU2	0.32
HMGN2	0.32
GOSR2	0.32
MCM8	0.32
TMEM85	0.32
USP39	0.32
PGAM5	0.32
MAPRE1	0.32
FAM111A	0.32
SPC24	0.32
PCNA	0.32
NEDD1	0.32
BRIP1	0.32
FBXO48	0.32
CENPQ	0.31
CDC25B	0.31
BMF	0.31
KIF22	0.31
ARHGAP11B	0.31
CASP3	0.31
SFRS2	0.31
EIF2S2	0.31
DLAT	0.31
MED19	0.31
ZNF93	0.31
VCP	0.31
ARL5B	0.31
XRCC6	0.31
ATAD5	0.31
NSMCE4A	0.31
CCT8	0.31
CDC27	0.31
RPL39L	0.31
VPS39	0.31
ZFP30	0.31
RPS6KB2	0.31
NCBP1	0.31
NMD3	0.31
LYPLA1	0.31
POLA1	0.31
TTC9C	0.31
NDUFS1	0.31
TMEM87A	0.31
SLC16A1	0.31
SMPD4	0.31
RAD51C	0.31
PSMD11	0.31
ZNF695	0.31
PPM1G	0.31
SASS6	0.31
DGAT2	0.31
USP1	0.31
ANP32E	0.31
RAD18	0.31
THOC4	0.31
KATNA1	0.31
C6orf150	0.31
ZFP82	0.31
PSMD14	0.31
C19orf57	0.31
HGSNAT	0.31
ZNF257	0.3
UNG	0.3
SCLT1	0.3
MPHOSPH9	0.3
SENP5	0.3
SFPQ	0.3
FAM136A	0.3
KNTC1	0.3
TMEM62	0.3
RASL12	0.3
WDR53	0.3
LIG1	0.3
SMNDC1	0.3
ILF2	0.3
FAM158A	0.3
PTCD3	0.3
DCAF12	0.3
THOP1	0.3
TFDP1	0.3
ZDHHC5	0.3
KHDRBS1	0.3
C6orf182	0.3
MTERFD1	0.3
UTP18	0.3
SENP1	0.3
YEATS2	0.3
TNFAIP8L1	0.3
RMI1	0.3
ANKRD49	0.3
ARMC6	0.3
CKS2	0.3
MYB	0.3
TBCD	0.3
RECQL4	0.3
TRA2B	0.3
GANC	0.3
ALG6	0.3
GANAB	0.3
SRP54	0.3
WRAP53	0.3
NOL10	0.3
CENPH	0.3
DOLPP1	0.3
DDX23	0.3
TUBB	0.3
NSMAF	0.3
RALY	0.3
DCAF7	0.3
DAZAP1	0.3
C1orf174	0.3
ULBP3	0.3
IMMT	0.3
PA2G4	0.3
GMPS	0.3
