# Supplementary material for: Predictive value of RAD51 on the survival and drug responsiveness of ovarian cancer
Source: Cancer Cell Int. 2021 May 5;21:249. doi: 10.1186/s12935-021-01953-5 (PMC8097773; doi:10.1186/s12935-021-01953-5)
Supplement: Supplementary file 8 — Additional file 8: Table S4. Genes interacted with RAD51 in NCBI. [file 12935_2021_1953_MOESM8_ESM.xlsx]

## Sheet: Sheet1
Genes interacted with RAD51	Source	Description
ABL1	HPRD, BioGRID
ACACA	BioGRID	Positive Genetic
ADP	BIND	hRAD51 binds ADP
AGO2	BioGRID	Affinity Capture-Western; Reconstituted Complex
AICDA	BioGRID	Affinity Capture-Western
ARID2	BioGRID	Affinity Capture-Western; Co-localization; Two-hybrid
ATM	HPRD,BioGRID	Affinity Capture-Western
ATP	BIND	hRAD51 binds ATP
ATRX	HPRD, BioGRID	Affinity Capture-Western; Far Western; Reconstituted Complex; Two-hybrid
BABAM2	BioGRID	Affinity Capture-MS; Affinity Capture-Western; Co-purification
BARD1	BioGRID	Affinity Capture-MS; Affinity Capture-Western; Far Western; Reconstituted Complex
BCCIP	HPRD,BioGRID	Affinity Capture-Western; Co-localization; Reconstituted Complex
BCR	BioGRID	Reconstituted Complex
BLM	BIND, HPRD, BioGRID	BLM interacts with RAD51; Affinity Capture-Western; Co-localization; Far Western; Reconstituted Complex; Synthetic Growth Defect; Two-hybrid
BRCA1	BIND, BIND, HPRD, BioGRID	BRCA1 and Rad51 associate in mitotic and meiotic cells; Affinity Capture-MS; Affinity Capture-Western; Co-localization; Co-purification; Far Western; Proximity Label-MS; Reconstituted Complex; Two-hybrid
BRCA2	BIND, BIND, BIND, HPRD, BioGRID, BioGRID, BioGRID	BRCA2 interacts with an unspecified isoform of RAD51; BRCA2 interacts with RAD51; Affinity Capture-MS; Affinity Capture-Western; Co-crystal Structure; Co-localization; Co-purification; Protein-peptide; Reconstituted Complex; Two-hybrid
BRCA3	BioGRID	Reconstituted Complex
BRCC3	BioGRID	Affinity Capture-MS; Affinity Capture-Western; Co-purification
Bub1	BioGRID	Affinity Capture-MS
C1orf112	BioGRID	Two-hybrid
CAB39	BioGRID	Affinity Capture-MS
CASP3	HPRD, BioGRID	Co-localization
CASP7	HPRD
CBX4	BioGRID	Affinity Capture-MS
CCND1		Affinity Capture-MS; Affinity Capture-Western; Co-localization; Reconstituted Complex
CDC42	BioGRID	Affinity Capture-MS
CDC73	BioGRID	Affinity Capture-MS
CDH13	BioGRID	Two-hybrid
CEBPB	BioGRID	Affinity Capture-Western
Cep152	BioGRID	Affinity Capture-MS
CHD3	HPRD, BioGRID	Two-hybrid
CHEK1	BIND, HPRD,BioGRID	Chk1 interacts with RAD51; Affinity Capture-Western.
CIT	BioGRID	Affinity Capture-Western
CSNK2A1	BioGRID	Biochemical Activity
CSNK2B	BioGRID	Two-hybrid
CST6	BioGRID	Two-hybrid
CTBP2	BioGRID	Affinity Capture-MS
CTCF	BioGRID	Affinity Capture-Western; Reconstituted Complex
Ctnnbl1	BioGRID	Affinity Capture-MS
CXXC4	BioGRID	Affinity Capture-MS
DDB2	BioGRID	Co-localization; Reconstituted Complex
DMC1	HPRD, BioGRID	Affinity Capture-MS; Reconstituted Complex; Two-hybrid
DNA2	BioGRID	Affinity Capture-MS
DNAJA3	HPRD, BioGRID	Co-localization
DUSP21	BioGRID	Affinity Capture-MS
E2F1	BIND	E2F1 interacts with the RAD51 chromatin
E2F4	BIND	E2F4 interacts with the RAD51 chromatin
EHMT2	BioGRID	Co-localization
EIF2D	BioGRID	Affinity Capture-MS
EIF4G2	BioGRID	Positive Genetic
Emc6	BioGRID	Affinity Capture-MS
ENAH	BioGRID	Reconstituted Complex
EP400	BioGRID	Affinity Capture-Western; FRET
ERCC2	HPRD, BioGRID	Affinity Capture-Western
ERCC5	BioGRID	Affinity Capture-Western; Reconstituted Complex
Espn	BioGRID	Affinity Capture-MS
ESR1	BioGRID	Affinity Capture-Western
EVL	BioGRID	Reconstituted Complex
FANCA	BioGRID	Affinity Capture-Luminescence
FANCD2	HPRD, BioGRID	Affinity Capture-Western; Co-fractionation; Co-localization; Reconstituted Complex
FANCI	BioGRID	Reconstituted Complex
FBH1	BioGRID	Affinity Capture-Western; Biochemical Activity; Reconstituted Complex
FIGNL1	BioGRID	Affinity Capture-MS; Affinity Capture-Western; Reconstituted Complex; Two-hybrid
FLNA	BioGRID	Affinity Capture-Western; Co-localization
Gbf1	BioGRID	Affinity Capture-MS
Gorasp1	BioGRID	Affinity Capture-MS
Gpkow	BioGRID	Affinity Capture-MS
GTF2H1	BioGRID	Negative Genetic
H2AX	BioGRID	Affinity Capture-Western; Co-localization
HID1	HPRD
HMG20A	BioGRID	Affinity Capture-MS
HMGXB4	BioGRID	Affinity Capture-MS
HNRNPA2B1	BioGRID	Co-fractionation
HNRNPC	BioGRID	Protein-RNA
HSFY1	BioGRID	Affinity Capture-MS
HSP90AA1	BioGRID	Two-hybrid
HUS1	BioGRID	Negative Genetic
IGBP1	BioGRID	Affinity Capture-MS
IL24	BioGRID	Affinity Capture-Western; Two-hybrid
IRS1	BioGRID, HPRD	Affinity Capture-Western; Reconstituted Complex
ITIH5	BioGRID	Two-hybrid
KEAP1	BioGRID	Affinity Capture-Western
Kif13b	BioGRID	Affinity Capture-MS
KIF21A	BioGRID	Affinity Capture-MS
Klhl21	BioGRID	Affinity Capture-MS
LMNB1	BioGRID	Co-fractionation
LRATD2	BioGRID	Affinity Capture-Western; Two-hybrid
LRP8	BioGRID	Affinity Capture-MS
Lrr1	BioGRID	Affinity Capture-MS
Mad2l1	BioGRID	Affinity Capture-MS
MAP1LC3A	BioGRID	Affinity Capture-Western
MAPK8IP3	BioGRID	Two-hybrid
MCM3	BioGRID	Affinity Capture-Western
MCM8	BioGRID	Co-localization
MCM9	BioGRID	Affinity Capture-Western; Co-localization
MCPH1	BioGRID	Affinity Capture-Western; Co-localization
MDC1	BioGRID	Affinity Capture-Western; Reconstituted Complex
MIDEAS	BioGRID	Affinity Capture-MS
MMS22L	BioGRID	Affinity Capture-Western; Two-hybrid
MND1	BioGRID	Far Western
Mnd1	BioGRID	Affinity Capture-Western; Two-hybrid
MORF4L1	BioGRID	Affinity Capture-Western
Mphosph9	BioGRID	Affinity Capture-MS
MSH2	BioGRID	Affinity Capture-Western
MSH4	BioGRID	Co-localization; Reconstituted Complex; Two-hybrid
MSH6	BioGRID	Affinity Capture-Western
MYH11	BioGRID	Affinity Capture-MS
NAF1	BioGRID	Affinity Capture-MS
NAT2	BioGRID	Affinity Capture-Western; Two-hybrid
NBN	BioGRID	Far Western
NCL	BioGRID	Affinity Capture-Western; Reconstituted Complex
NELFB	BioGRID	Two-hybrid
Nhsl1	BioGRID	Affinity Capture-MS
NMRAL1	BioGRID	Affinity Capture-MS
NSD3	BioGRID	Affinity Capture-Western; Two-hybrid
NUP43	BioGRID	Negative Genetic
NXF1	BioGRID	Two-hybrid
PALB2	BioGRID	Affinity Capture-MS; Affinity Capture-Western; Co-localization; Reconstituted Complex
PARPBP	BioGRID	Biochemical Activity; Reconstituted Complex
PCNA	BioGRID	Affinity Capture-Western; Co-localization
PCSK1N	BioGRID	Two-hybrid
PDS5B	BioGRID	Affinity Capture-Western; Reconstituted Complex
PFN1	BioGRID	Two-hybrid
PIAS1	BioGRID	Co-localization
PIAS4	BioGRID	Co-localization
PLK1	BioGRID	Affinity Capture-Western; Biochemical Activity
PML	BioGRID	Affinity Capture-Western
POLA1	BioGRID	Affinity Capture-Western; Reconstituted Complex
POLD1	BioGRID	Affinity Capture-Western
POLK	BioGRID	Affinity Capture-MS
POLN	BioGRID	Affinity Capture-Western
PPP2R1A	BioGRID	Positive Genetic
PPP3CB	BioGRID	Affinity Capture-MS
Prdx1	BioGRID	Affinity Capture-MS
PSMC3IP	BioGRID, BioGRID	Affinity Capture-Western. Affinity Capture-Western; Two-hybrid
Pten	BioGRID	Affinity Capture-MS
PTTG1	BioGRID	Negative Genetic
RAB5C	BioGRID	Affinity Capture-MS
RAD18	BioGRID	Affinity Capture-Western; Reconstituted Complex
RAD51	HPRD, BioGRID, BioGRID	Affinity Capture-Western; Co-crystal Structure; Co-localization; Co-purification; Reconstituted Complex; Two-hybrid
RAD51AP1	HPRD	Affinity Capture-Western; Reconstituted Complex; Two-hybrid
RAD51AP2	HPRD, BioGRID	Affinity Capture-Western; Two-hybrid
RAD51B	BioGRID	Co-localization; Reconstituted Complex
RAD51C	HPRD, BioGRID	Affinity Capture-MS; Affinity Capture-Western; Co-localization
RAD51D	BioGRID	Co-localization
RAD52	HPRD, BioGRID, BioGRID	Affinity Capture-Western; Co-purification; FRET; Reconstituted Complex; Two-hybrid
RAD54B	HPRD, BioGRID	Affinity Capture-Western; Reconstituted Complex
RAD54L	HPRD
Rcc1	BioGRID	Affinity Capture-MS
RECQL5	BioGRID	Affinity Capture-MS; Affinity Capture-Western; Reconstituted Complex
RELA	BioGRID	Affinity Capture-Western; Reconstituted Complex
RFWD3	BioGRID	Affinity Capture-Western; Biochemical Activity; Protein-peptide; Reconstituted Complex; Two-hybrid
RNASEH2A	BioGRID	Affinity Capture-MS; Affinity Capture-Western
RNF115	BioGRID	Affinity Capture-Western
Rock1	BioGRID	Affinity Capture-MS
RPA1	HPRD, BioGRID	Reconstituted Complex; Two-hybrid
RPA2	BioGRID	Affinity Capture-Western; Far Western; Reconstituted Complex
RPA3	BioGRID	Two-hybrid
RTEL1	BioGRID	Affinity Capture-MS
Scai	BioGRID	Affinity Capture-MS
SEM1	BioGRID	Reconstituted Complex
SETD2	BioGRID	Co-localization
SFR1	BioGRID	Reconstituted Complex
SGO1	BioGRID	Affinity Capture-MS
Sidt2	BioGRID	Affinity Capture-MS
SIRT2	BioGRID	Two-hybrid
SLC33A1	BioGRID	Affinity Capture-MS
SNX32	BioGRID	Affinity Capture-MS
SP1	BioGRID	Affinity Capture-Western
SPIDR	BioGRID	Affinity Capture-Western; Reconstituted Complex
SPTA1	BioGRID	Affinity Capture-Western
SQSTM1	BioGRID	Affinity Capture-Western
ST14	BioGRID	Two-hybrid
SUMO1	HPRD, BioGRID	Affinity Capture-Western; Co-localization; Reconstituted Complex; Two-hybrid
SUMO2	BioGRID	Reconstituted Complex
SWI5	BioGRID	Affinity Capture-Western; Reconstituted Complex
SWSAP1	BioGRID	Affinity Capture-Western; Reconstituted Complex
tax	BIND	Tax interacts with an unspecified isoform of Rad51
TEAD1	BioGRID	Affinity Capture-MS
TERF2IP	BioGRID	Affinity Capture-MS
TFF1	BioGRID	Two-hybrid
TGFB1	BioGRID	Affinity Capture-MS
TIMM13	BioGRID	Affinity Capture-MS
TOPBP1	BioGRID	Co-localization
TP53	HPRD, BioGRID	Affinity Capture-MS; Affinity Capture-Western; Co-purification; Reconstituted Complex
TP53BP1	BioGRID	Affinity Capture-Western; Reconstituted Complex
TPT1	BioGRID	Affinity Capture-Western
TRA2B	BioGRID	Positive Genetic
TUBA1A	BioGRID	Co-fractionation
TUBG1	BioGRID	Affinity Capture-MS; Affinity Capture-Western; Co-purification
TUBGCP2	BioGRID	Affinity Capture-MS
UBE2I	HPRD, BioGRID	Affinity Capture-Western; Co-localization; Two-hybrid
UCHL3	BioGRID	Affinity Capture-Western; Biochemical Activity; Reconstituted Complex
UGDH	BioGRID	Two-hybrid
UGGT1	BioGRID	Affinity Capture-MS
UHRF2	BioGRID	Far Western
ULK1	BioGRID	Affinity Capture-Western
UMPS	BioGRID	Two-hybrid
USP10	BioGRID	Two-hybrid
USP21	BioGRID	Affinity Capture-Western
VASP	BioGRID	Reconstituted Complex
VIM	HPRD, BioGRID
Vps4b	BioGRID	Affinity Capture-MS
WDR48	BioGRID	Reconstituted Complex
WRN	BioGRID	Affinity Capture-Western; Far Western; Reconstituted Complex
XPO1	BioGRID	Reconstituted Complex
XRCC2	BioGRID	Co-localization; Reconstituted Complex; Two-hybrid
XRCC3	BioGRID	Affinity Capture-Western; Co-localization; Two-hybrid
ZDHHC17	BioGRID	Two-hybrid
